# Supplementary material for: Levodopa Rescues Retinal Function in the Transgenic A53T Alpha-Synuclein Model of Parkinson’s Disease
Source: Biomedicines. 2024 Jan 8;12(1):130. doi: 10.3390/biomedicines12010130 (PMC10813165; doi:10.3390/biomedicines12010130)
Supplement: Supplementary file 1 [file biomedicines-12-00130-s001.zip]

Archive with 1 entries (1 files):
- biomedicines-2710424-supplementary.pdf
